# Supplementary material for: Effect of Light Quality on Metabolomic, Ionomic, and Transcriptomic Profiles in Tomato Fruit
Source: Int J Mol Sci. 2022 Oct 31;23(21):13288. doi: 10.3390/ijms232113288 (PMC9654364; doi:10.3390/ijms232113288)
Supplement: Supplementary file 1 [file ijms-23-13288-s001.zip]

Archive with 1 entries (1 files):
- ijms-1963206-supplementary.pdf
